# Supplementary material for: Genomic DNA-based measurable residual disease monitoring in pediatric acute myeloid leukemia: unselected consecutive cohort study
Source: Leukemia. 2023 Nov 24;38(1):21–30. doi: 10.1038/s41375-023-02083-9 (PMC10776399; doi:10.1038/s41375-023-02083-9)
Supplement: Supplementary file 2 — Supplementary Table 3. Patients’ characteristics [file 41375_2023_2083_MOESM2_ESM.xlsx]

## Sheet: Supplementary Table 3
Patient	Down syndrome present?	Morphological subtype (according to FAB classification)	Karyotype (Normal / Complex / Monosomy 7 / Other / NA - not analyzed)	Genetic subtype	(Presumably) primary aberration	Other genetic aberrations *	FLT3-ITD present?	WT1 mutation present?	Whole transcriptome sequencing (WTS) performed?	Genomic fusion seqeunce present in WTS data?	Treatment protocol	(cyto)genetic risk (AML-BFM 2012 protocol)	Treatment arm (AML-BFM 2012 protocol)	Restratification after (cyto)genetic risk assignment (AML-BFM 2012 protocol)	Outcome	Time to event / FU time	MRD monitoring performed?	Primary genetic aberration monitored at (by)	Secondary genetic aberration used as MRD target (level, method)	Sensitivity of MRD monitoring (reffers to primary aberration, if more targets used for MRD) - range	Post treatment MRD monitoring performed?	Molecular relapse detected?	MRD after 1st induction (D28)	MRD after 2nd induction (D56)	Outcome analysis - MRD D28 below/above 1E-3	Outcome analysis - MRD D28 below/above 1E-2	Outcome analysis - MRD D56 below/above 1E-3	Outcome analysis - MRD D56 neg/pos
UPN001	no	M7	Complex	XPO1::TNRC18	XPO1::TNRC18	_	no	no	yes	no	AML-BFM 2012 Registry	HR	IR	Yes - clinician's decision	alive in 1.CR	4.06301	yes	DNA level (qPCR)	_	≤ 1.0E-4	yes	not applicable	pos-NQ	neg	below	below	below	neg
UPN002	no	M1/M2	Complex	BCR::ABL1	BCR::ABL1	Not listed	no	NA	no	not applicable	AML-BFM 2012 Registry	HR	HR	No	alive in 1.CR	2.32055	yes	DNA level (qPCR)	_	≤ 1.0E-4	no	not applicable	0.00158	0.00179	above	below	above	pos
UPN003	no	M7	Complex	HOXA10r	ABCC1::HOXA10	Not listed	no	no	yes	Yes	AML-BFM 2012 Registry	HR	HR	No	alive in 1.CR	10.6055	yes	DNA level (qPCR)	_	≤ 1.0E-4	yes	not applicable	pos-NQ	neg	below	below	below	neg
UPN004	no	M3	Other	PML::RARA	PML::RARA	Not listed	no	no	no	not applicable	AML-BFM 2012 Registry	SR	SR	No	alive in 1.CR	10.4795	yes	DNA level (qPCR)	_	≤ 1.0E-4	yes	not applicable	no data	neg	patient not included in analysis	patient not included in analysis	patient not included in analysis	patient not included in analysis
UPN005	no	M5	Other	KMT2Ar	KMT2A::MLLT10	Not listed	no	no	no	not applicable	AML-BFM 2012 Registry	HR	HR	No	alive in 1.CR	10.5233	yes	DNA level (qPCR)	_	≤ 1.0E-4	yes	not applicable	neg	neg	below	below	below	neg
UPN006	no	M3	Complex	PML::RARA	PML::RARA	Not listed	no	no	no	not applicable	AML-BFM 2012 Registry	SR	SR	No	alive in 1.CR	9.94247	yes	DNA level (qPCR)	_	≤ 1.0E-4	yes	not applicable	neg	neg	patient not included in analysis	patient not included in analysis	patient not included in analysis	patient not included in analysis
UPN007	no	M7	Other	GATA1mut	GATA1 c.98_137dup + c.149_152delinsACTGCC + c.162_163insACTGCA	Not listed	no	no	no	not applicable	AML-BFM 2012 Registry	IR	IR	No	alive in 1.CR	10.1562	yes	DNA level (qPCR)	_	≤ 1.0E-4	no	not applicable	neg	neg	below	below	below	neg
UPN008	yes	M7	Other	GATA1mut	GATA1 c.105del	Not listed	no	no	no	not applicable	ML-DS 2006	not applicable	not applicable	not applicable	alive in 1.CR	9.3589	no - insufficiently sensitive target detection	not applicable	not applicable	not applicable	not applicable	not applicable	not applicable	not applicable	not applicable	not applicable	not applicable	not applicable
UPN009	no	M5	NA	KMT2Ar	KMT2A::MLLT3	Not listed	NA	NA	no	not applicable	AML-BFM 2012 Registry	IR	IR	No	alive in 1.CR	10.0329	yes	DNA level (qPCR)	_	≤ 1.0E-4	no	not applicable	pos-NQ	neg	below	below	below	neg
UPN010	no	M4eo	Other	CBFB::MYH11	CBFB::MYH11	Not listed	no	no	no	not applicable	AML-BFM 2012 Registry	SR	SR	No	alive in 1.CR	9.43562	yes	DNA level (qPCR)	_	≤ 1.0E-4	yes	not applicable	0.00344	0.00169	patient not included in analysis	patient not included in analysis	patient not included in analysis	patient not included in analysis
UPN011	no	M5	NA	KMT2Ar	KMT2A::MLLT3	Not listed	no	no	no	not applicable	AML-BFM 2012 Registry	IR	HR	Yes - poor d28 response	died	0.750685	yes	DNA level (qPCR)	_	≤ 1.0E-4	yes	not applicable	0.141719	neg	above	above	below	neg
UPN012	no	M4	Normal	NPM1mut	NPM1 c.862_872del	Not listed	yes	no	no	not applicable	AML-BFM 2012 Registry	SR	HR	Yes - clinician's decision	alive in 1.CR	9.57534	yes	DNA level (qPCR)	FLT3-ITD (DNA level, qPCR)	≤ 1.0E-4	yes	not applicable	0.32885	pos-NQ	above	above	below	pos
UPN013	no	M1	Normal	NPM1mut	NPM1 c.863_864insTCTG	Not listed	yes	no	no	not applicable	AML-BFM 2012 Registry	SR	SR	No	alive in 1.CR	9.06301	yes	DNA level (qPCR)	FLT3-ITD (DNA level, qPCR)	≤ 1.0E-4	yes	not applicable	0.01615	4.28912e-05	patient not included in analysis	patient not included in analysis	patient not included in analysis	patient not included in analysis
UPN014	no	M7	NA	GATA1mut	GATA1 c.44dup	Not listed	no	no	no	not applicable	AML-BFM 2012 Registry	IR	IR	No	alive in 1.CR	9.0137	no - insufficiently sensitive target detection	not applicable	not applicable	not applicable	not applicable	not applicable	not applicable	not applicable	not applicable	not applicable	not applicable	not applicable
UPN015	no	M5	Other	KMT2Ar	KMT2A::MLLT10	Not listed	no	no	no	not applicable	AML-BFM 2012 Registry	HR	IR	Yes - clinician's decision	relapsed, died	0.728767	yes	DNA level (qPCR)	_	≤ 1.0E-4	yes	yes	neg	neg	below	below	below	neg
UPN016	no	M3	NA	PML::RARA	PML::RARA	Not listed	no	yes	no	not applicable	AML-BFM 2012 Registry	SR	SR	No	died (early death)	0.0849315	no - early death	not applicable	not applicable	not applicable	not applicable	not applicable	not applicable	not applicable	not applicable	not applicable	not applicable	not applicable
UPN017	no	M7	Complex	GATA1mut	GATA1 c.221_439del, GATA1 c.721_732del	Not listed	no	no	yes	not applicable	AML-BFM 2012 Registry	HR	HR	No	alive in 1.CR	9.40274	yes	DNA level (qPCR)	_	≤ 1.0E-4	yes	not applicable	neg	neg	below	below	below	neg
UPN018	no	M0	Normal	_	_	NF1 c.750del p.(Phe250fs) 28%, PTPN11 c.227A>G p.(E76G) 26%	no	no	yes	not applicable	AML-BFM 2012 Registry	IR	IR	No	relapsed, alive in 2.CR	1.7863	no - target absence	not applicable	not applicable	not applicable	not applicable	not applicable	not applicable	not applicable	not applicable	not applicable	not applicable	not applicable
UPN019	no	M5	Other	KMT2Ar	KMT2A::MLLT3	Not listed	NA	NA	no	not applicable	AML-BFM 2012 Registry	IR	IR	No	alive in 1.CR	5.00822	yes	DNA level (qPCR)	_	≤ 1.0E-4	yes	not applicable	neg	neg	below	below	below	neg
UPN020	no	M5	Complex	KMT2Ar	KMT2A::MLLT3	Not listed	NA	NA	no	not applicable	AML-BFM 2012 Registry	IR	IR	No	alive in 1.CR	8.63288	yes	DNA level (qPCR)	_	≤ 1.0E-4	yes	not applicable	neg	neg	below	below	below	neg
UPN021	no	M1	Other	FUS::FEV	FUS::FEV	NRAS p.(Q61K) 44%, SETBP1 p.(G196D) 46%	no	no	yes	Yes	AML-BFM 2012 Registry	IR	IR	No	relapsed, died	1.76438	yes	DNA level (qPCR)	_	≤ 1.0E-4	yes	no	0.112081	pos-NQ	above	above	below	pos
UPN022	no	M2	Normal	NPM1mut	NPM1 c.867_869del	Not listed	yes	no	no	not applicable	AML-BFM 2012 Registry	SR	SR	No	alive in 1.CR	8.45479	yes	DNA level (qPCR)	_	≤ 1.0E-4	yes	not applicable	pos-NQ	neg	patient not included in analysis	patient not included in analysis	patient not included in analysis	patient not included in analysis
UPN023	no	M5	Other	KMT2Ar	KMT2A::MLLT3	Not listed	no	no	no	not applicable	AML-BFM 2012 Registry	IR	IR	No	alive in 1.CR	8.05205	yes	DNA level (qPCR)	_	≤ 1.0E-4	yes	not applicable	pos-NQ	neg	below	below	below	neg
UPN024	no	M5	Complex	KMT2Ar	KMT2A::MLLT10	Not listed	no	no	no	not applicable	AML-BFM 2012 Registry	HR	IR	Yes - clinician's decision	relapsed, died	0.728767	yes	DNA level (qPCR)	_	≤ 1.0E-4	yes	yes	0.0306	pos-NQ	above	above	below	pos
UPN025	no	M4	Normal	NPM1mut	NPM1 c.863_864insTCTG	Not listed	no	no	no	not applicable	AML-BFM 2012 Registry	SR	SR	No	relapsed, alive in 2.CR	1.36712	yes	DNA level (qPCR)	_	≤ 1.0E-4	yes	yes	0.0016322	pos-NQ	patient not included in analysis	patient not included in analysis	patient not included in analysis	patient not included in analysis
UPN026	no	M4eo	Other	CBFB::MYH11	CBFB::MYH11	Not listed	no	no	no	not applicable	AML-BFM 2012 Registry	SR	SR	No	alive in 1.CR	8.20822	yes	DNA level (qPCR)	_	≤ 1.0E-4	yes	not applicable	0.00262	0.00048	patient not included in analysis	patient not included in analysis	patient not included in analysis	patient not included in analysis
UPN027	no	M5	Other	KMT2Ar	KMT2A::MLLT10	Not listed	NA	NA	no	not applicable	AML-BFM 2012 Registry	HR	IR	Yes - clinician's decision	relapsed, alive in 2.CR	1.17534	yes	DNA level (qPCR)	_	≤ 1.0E-4	yes	no	pos-NQ	neg	below	below	below	neg
UPN028	no	M2	Complex	RUNX1::RUNX1T1	RUNX1::RUNX1T1	Not listed	no	no	no	not applicable	AML-BFM 2012 Registry	SR	SR	No	alive in 1.CR	8.09589	yes	DNA level (qPCR)	_	≤ 1.0E-4	yes	not applicable	0.29189	0.01541	patient not included in analysis	patient not included in analysis	patient not included in analysis	patient not included in analysis
UPN029	no	M5	Other	KMT2Ar	KMT2A::MLLT3	Not listed	NA	NA	no	not applicable	AML-BFM 2012 Registry	IR	IR	No	alive in 1.CR	8.05753	yes	DNA level (qPCR)	_	≤ 1.0E-4	yes	not applicable	neg	neg	below	below	below	neg
UPN030	no	M5	Other	KMT2Ar	KMT2A::MLLT3	Not listed	no	no	no	not applicable	AML-BFM 2012 Registry	IR	IR	No	alive in 1.CR	7.90411	yes	DNA level (qPCR)	_	≤ 1.0E-4	yes	not applicable	neg	neg	below	below	below	neg
UPN031	no	M3	Complex	PML::RARA	PML::RARA	Not listed	yes	no	no	not applicable	AML-BFM 2012 Registry	SR	SR	No	alive in 1.CR	6.77534	yes	DNA level (qPCR)	_	≤ 1.0E-4	yes	not applicable	1.44164	neg	patient not included in analysis	patient not included in analysis	patient not included in analysis	patient not included in analysis
UPN032	no	M2	Normal	NPM1mut	NPM1 c.863_864insCCTG	Not listed	yes	no	no	not applicable	AML-BFM 2012 Registry	SR	SR	No	alive in 1.CR	6.44932	yes	DNA level (qPCR)	_	≤ 1.0E-4	no	not applicable	0.110634	0.00772872	patient not included in analysis	patient not included in analysis	patient not included in analysis	patient not included in analysis
UPN033	no	M5	Complex	KMT2Ar	KMT2A::MLLT10	Not listed	no	no	no	not applicable	AML-BFM 2012 Registry	HR	HR	No	alive in 1.CR	8.46027	yes	DNA level (qPCR)	_	≤ 1.0E-4	yes	not applicable	0.00366501	pos-NQ	above	below	below	pos
UPN034	no	M0	Normal	RUNX1mut	RUNX1 c.601C>T p.(R201*) 41%	FLT3-ITD, RUNX1 c.343_344insGG p.(Ala115GlyfsTer8) 17%, RUNX1 c.602G>A p.(R201Q) 12%, BCOR p.(Q1592*) 26%, EZH2 p.(I739fs) 6%, EZH2 p.(C324fs) 8%, NOTCH1 p.(V1216A) 45%	yes	no	yes	not applicable	AML-BFM 2012 Registry	IR	IR	No	relapsed, alive in 2.CR	3.33699	yes	Primary aberration not used as a target	RUNX1m c.343_344insGG (DNA level, qPCR)	≤ 1.0E-4	no	no	0.00416919	0.000443363	above	below	below	pos
UPN035	no	M5	Normal	_	_	FLT3-ITD	yes	no	yes	not applicable	AML-BFM 2012 Registry	IR	HR	Yes - poor d28 response	alive in 1.CR	7.97808	yes	no primary aberration found	FLT3-ITD (DNA level, qPCR)	≤ 1.0E-4	no	not applicable	0.367499	no data	above	above	no data	no data
UPN036	no	M3	Other	PML::RARA	PML::RARA	Not listed	yes	no	no	not applicable	AML-BFM 2012 Registry Amended	not applicable	not applicable	not applicable	alive in 1.CR	1.9863	yes	DNA level (qPCR)	_	≤ 1.0E-4	yes	not applicable	0.0003	neg	patient not included in analysis	patient not included in analysis	patient not included in analysis	patient not included in analysis
UPN037	no	M5	NA	KMT2Ar	KMT2A::MLLT3	Not listed	NA	NA	no	not applicable	AML-BFM 2012 Registry	IR	IR	No	alive in 1.CR	7.53425	yes	DNA level (qPCR)	_	≤ 1.0E-4	no	not applicable	pos-NQ	neg	below	below	below	neg
UPN038	no	M2/M4	Other	CBFB::MYH11	CBFB::MYH11	Not listed	no	no	no	not applicable	AML-BFM 2012 Registry	SR	SR	No	alive in 1.CR	7.79452	yes	DNA level (qPCR)	_	≤ 1.0E-4	no	not applicable	0.00368	pos-NQ	patient not included in analysis	patient not included in analysis	patient not included in analysis	patient not included in analysis
UPN039	no	M4	Other	KMT2Ar	KMT2A::ELL	Not listed	no	no	no	not applicable	AML-BFM 2012 Registry	IR	IR	No	relapsed, alive in 2.CR	1.3863	yes	DNA level (qPCR)	_	≤ 1.0E-4	yes	no	0.0110881	pos-NQ	above	above	below	pos
UPN040	no	M1	Other	RUNX1::RUNX1T1	RUNX1::RUNX1T1	Not listed	no	no	no	not applicable	AML-BFM 2012 Registry	SR	SR	No	alive in 1.CR	6.00822	yes	DNA level (qPCR)	_	≤ 1.0E-4	yes	not applicable	0.00156	pos-NQ	patient not included in analysis	patient not included in analysis	patient not included in analysis	patient not included in analysis
UPN041	no	M7	Complex	HOXA10r	HOXA10::PBX1	Not listed	no	no	yes	Yes	AML-BFM 2012 Registry	HR	HR	No	alive in 1.CR	6.34795	yes	DNA level (qPCR)	_	≤ 1.0E-4	yes	not applicable	0.0978539	pos-NQ	above	above	below	pos
UPN042	no	M3	Other	PML::RARA	PML::RARA	Not listed	yes	no	no	not applicable	AML-BFM 2012 Registry Amended	not applicable	not applicable	not applicable	alive in 1.CR	6.63014	yes	DNA level (qPCR)	_	≤ 1.0E-4	yes	not applicable	0.07454	0.01365	patient not included in analysis	patient not included in analysis	patient not included in analysis	patient not included in analysis
UPN043	no	M4	Normal	_	_	WT1 c.1087C>AG p.(S364VfsX4) 43%, KRAS p.(Q61R) 50%	no	yes	yes	not applicable	AML-BFM 2012 Registry	IR	HR	Yes - poor d28 response	died	0.583562	yes	no primary aberration found	WT1m (DNA level, qPCR)	≤ 1.0E-4	no	not applicable	0.29438	0.126776	above	above	above	pos
UPN044	no	M5	Complex	KMT2Ar	KMT2A::MLLT3	Not listed	no	no	no	not applicable	AML-BFM 2012 Registry	IR	IR	No	alive in 1.CR	4.5863	yes	DNA level (qPCR)	_	≤ 1.0E-4	no	not applicable	0.00274949	pos-NQ	above	below	below	pos
UPN045	no	M4Eo	Other	CBFB::MYH11	CBFB::MYH11	Not listed	no	yes	no	not applicable	AML-BFM 2012 Registry	SR	SR	No	alive in 1.CR	6.06301	yes	DNA level (qPCR)	_	≤ 1.0E-4	no	not applicable	0.00029	pos-NQ	patient not included in analysis	patient not included in analysis	patient not included in analysis	patient not included in analysis
UPN046	no	M1	Normal	CEBPAdouble-mut	CEBPA c.943_945dup	Not listed	no	no	no	not applicable	AML-BFM 2012 Registry	SR	SR	No	alive in 1.CR	6.45753	yes	DNA level (qPCR)	_	≤ 1.0E-4	no	not applicable	pos-NQ	neg	patient not included in analysis	patient not included in analysis	patient not included in analysis	patient not included in analysis
UPN047	no	M2	Other	RUNX1::RUNX1T1	RUNX1::RUNX1T1	Not listed	no	no	no	not applicable	AML-BFM 2012 Registry	SR	SR	No	alive in 1.CR	5.73425	yes	DNA level (qPCR)	_	≤ 1.0E-4	yes	not applicable	0.0201	0.00024	patient not included in analysis	patient not included in analysis	patient not included in analysis	patient not included in analysis
UPN048	no	M4	Other	KMT2Ar	KMT2A::AFDN	Not listed	no	no	yes	no	AML-BFM 2012 Registry	HR	HR	No	alive in 1.CR	6.19726	yes	DNA level (qPCR)	_	≤ 1.0E-4	yes	not applicable	0.00267017	neg	above	below	below	neg
UPN049	no	M4	Complex	CBFB::MYH11	CBFB::MYH11	Not listed	no	yes	no	not applicable	AML-BFM 2012 Registry	SR	SR	No	alive in 1.CR	6.08219	yes	DNA level (qPCR)	_	≤ 1.0E-4	yes	not applicable	0.00472	0.00036	patient not included in analysis	patient not included in analysis	patient not included in analysis	patient not included in analysis
UPN050	no	M0	NA	CBFA2T3::GLIS2	CBFA2T3::GLIS2	Not listed	no	yes	yes	Yes	AML-BFM 2012 Registry	IR	HR	Yes - poor d28 response	relapsed, died	0.657534	yes	DNA level (qPCR)	_	≤ 1.0E-4	no	no	0.0102992	0.004623	above	above	above	pos
UPN051	no	M3	Other	PML::RARA	PML::RARA	Not listed	no	no	no	not applicable	AML-BFM 2012 Registry Amended	not applicable	not applicable	not applicable	alive in 1.CR	6.01096	yes	DNA level (qPCR)	_	≤ 1.0E-4	no	not applicable	0.56106	pos-NQ	patient not included in analysis	patient not included in analysis	patient not included in analysis	patient not included in analysis
UPN052	no	M3	Other	PML::RARA	PML::RARA	Not listed	no	no	no	not applicable	AML-BFM 2012 Registry Amended	not applicable	not applicable	not applicable	alive in 1.CR	6.03562	yes	DNA level (qPCR)	_	≤ 1.0E-4	no	not applicable	0.62912	0.00017	patient not included in analysis	patient not included in analysis	patient not included in analysis	patient not included in analysis
UPN053	no	M5	Complex	KMT2Ar	KMT2A::MLLT3	Not listed	no	no	no	not applicable	AML-BFM 2012 Registry	IR	IR	No	alive in 1.CR	6.00548	yes	DNA level (qPCR)	_	≤ 1.0E-4	yes	not applicable	neg	neg	below	below	below	neg
UPN054	no	M3	Other	PML::RARA	PML::RARA	Not listed	no	no	no	not applicable	AML-BFM 2012 Registry Amended	not applicable	not applicable	not applicable	alive in 1.CR	0.673973	yes	DNA level (qPCR)	_	≤ 1.0E-4	no	not applicable	no data	0.0025	patient not included in analysis	patient not included in analysis	patient not included in analysis	patient not included in analysis
UPN055	no	M2	NA	CEBPAdouble-mut	CEBPA c.937_939dup	Not listed	no	no	no	not applicable	AML-BFM 2012 Registry	IR	IR	No	alive in 1.CR	2.268	yes	DNA level (qPCR)	_	≤ 1.0E-4	yes	not applicable	0.00143854	pos-NQ	above	below	below	pos
UPN056	no	M1	Normal	CEBPAdouble-mut	CEBPA c.937_939dup	Not listed	no	no	no	not applicable	AML-BFM 2012 Registry	SR	SR	No	alive in 1.CR	4.96712	yes	DNA level (qPCR)	_	≤ 1.0E-4	yes	not applicable	pos-NQ	neg	patient not included in analysis	patient not included in analysis	patient not included in analysis	patient not included in analysis
UPN057	no	M4eo	Other	CBFB::MYH11	CBFB::MYH11	Not listed	no	no	no	not applicable	AML-BFM 2012 Registry	SR	SR	No	alive in 1.CR	5.48493	yes	DNA level (qPCR)	_	≤ 1.0E-4	yes	not applicable	0.0009049	0.000799	patient not included in analysis	patient not included in analysis	patient not included in analysis	patient not included in analysis
UPN058	no	M4	Complex	KMT2Ar	KMT2A::ABI1	Not listed	no	no	yes	no	AML-BFM 2012 Registry	IR	HR	No &	alive in 1.CR	5.54247	yes	DNA level (qPCR)	_	≤ 1.0E-4	yes	not applicable	pos-NQ	neg	below	below	below	neg
UPN059	no	M4	Other	KMT2Ar	KMT2A::MLLT10	Not listed	no	no	yes	Yes	AML-BFM 2012 Registry	HR	HR	No	alive in 1.CR	5.46575	yes	DNA level (qPCR)	_	≤ 1.0E-4	yes	not applicable	neg	neg	below	below	below	neg
UPN060	no	M1	Other	RUNX1::RUNX1T1	RUNX1::RUNX1T1	Not listed	no	no	no	not applicable	AML-BFM 2012 Registry	SR	SR	No	alive in 1.CR	4.93699	yes	DNA level (qPCR)	_	≤ 1.0E-4	yes	not applicable	0.12895	0.00258	patient not included in analysis	patient not included in analysis	patient not included in analysis	patient not included in analysis
UPN061	no	M1	Other	DEK::NUP214	DEK::NUP214	Not listed	yes	no	no	not applicable	AML-BFM 2012 Registry	HR	HR	No	alive in 1.CR	5.24658	yes	DNA level (qPCR)	FLT3-ITD (DNA level, qPCR)	≤ 1.0E-4	yes	not applicable	1.15195	0.000302144	above	above	below	pos
UPN062	no	M7	Other	HOXA10r	ANGPT1::HOXA10	Not listed	no	no	yes	Yes	AML-BFM 2012 Registry	IR	IR	No	relapsed, died	0.435616	yes	DNA level (qPCR)	_	≤ 1.0E-4	yes	yes	0.00614583	neg	above	below	below	neg
UPN063	no	M3	Other	PML::RARA	PML::RARA	Not listed	no	NA	no	not applicable	AML-BFM 2012 Registry Amended	not applicable	not applicable	not applicable	alive in 1.CR	5.12603	yes	DNA level (qPCR)	_	≤ 1.0E-4	no	not applicable	0.56106	0.00362	patient not included in analysis	patient not included in analysis	patient not included in analysis	patient not included in analysis
UPN064	no	M4	Normal	NPM1mut	NPM1 c.863_864insCATG	Not listed	no	no	no	not applicable	AML-BFM 2012 Registry	SR	SR	No	alive in 1.CR	4.94795	yes	DNA level (qPCR)	_	≤ 1.0E-4	no	not applicable	0.0134	pos-NQ	patient not included in analysis	patient not included in analysis	patient not included in analysis	patient not included in analysis
UPN065	yes	M7	Complex	GATA1mut	GATA1 c.2T>C	Not listed	NA	NA	no	not applicable	ML-DS 2006	not applicable	not applicable	not applicable	alive in 1.CR	3.12603	no - insufficiently sensitive target detection	not applicable	not applicable	not applicable	not applicable	not applicable	not applicable	not applicable	not applicable	not applicable	not applicable	not applicable
UPN066	yes	M7	Other	GATA1mut	GATA1 c.183Cdel	Not listed	NA	NA	no	not applicable	ML-DS 2006	not applicable	not applicable	not applicable	alive in 1.CR	4.66027	no - insufficiently sensitive target detection	not applicable	not applicable	not applicable	not applicable	not applicable	not applicable	not applicable	not applicable	not applicable	not applicable	not applicable
UPN067	no	M4	Other	KMT2Ar	KMT2A::MLLT10	Not listed	no	no	no	not applicable	AML-BFM 2012 Registry	HR	HR	No	alive in 1.CR	4.76712	yes	DNA level (qPCR)	_	≤ 1.0E-4	yes	not applicable	0.00523	pos-NQ	above	below	below	pos
UPN068	no	M5	Other	KMT2Ar	KMT2A::MLLT3	Not listed	no	no	no	not applicable	AML-BFM 2012 Registry	IR	IR	No	died (early death)	0.0849315	no - early death	not applicable	not applicable	not applicable	not applicable	not applicable	not applicable	not applicable	not applicable	not applicable	not applicable	not applicable
UPN069	no	M5	Other	KMT2Ar	KMT2A::MLLT3	Not listed	no	NA	no	not applicable	AML-BFM 2012 Registry	IR	IR	No	alive in 1.CR	4.52603	yes	DNA level (qPCR)	_	≤ 1.0E-4	yes	not applicable	pos-NQ	neg	below	below	below	neg
UPN070	no	M4Eo	Other	CBFB::MYH11	CBFB::MYH11	Not listed	no	no	no	not applicable	AML-BFM 2012 Registry	SR	SR	No	alive in 1.CR	4.50411	yes	DNA level (qPCR)	_	≤ 1.0E-4	yes	not applicable	0.00276	0.00155	patient not included in analysis	patient not included in analysis	patient not included in analysis	patient not included in analysis
UPN071	no	M0	Normal	ETV6::CTNNB1	ETV6::CTNNB1	_	no	no	yes	Yes	AML-BFM 2012 Registry	IR	IR	No	relapsed, died	1.61096	yes	DNA level (qPCR)	_	≤ 1.0E-4	yes	yes	0.0256	0.00312	above	above	above	pos
UPN072	yes	M7	Complex	GATA1mut	GATA1 c.149_183del	Not listed	NA	NA	no	not applicable	ML-DS 2006	not applicable	not applicable	not applicable	alive in 1.CR	4.39178	yes	DNA level (qPCR)	_	≤ 1.0E-4	no	not applicable	pos-NQ	neg	patient not included in analysis	patient not included in analysis	patient not included in analysis	patient not included in analysis
UPN073	no	M3	Other	PML::RARA	PML::RARA	Not listed	yes	yes	no	not applicable	AML-BFM 2012 Registry Amended	not applicable	not applicable	not applicable	alive in 1.CR	3.48767	yes	DNA level (qPCR)	_	≤ 1.0E-4	yes	not applicable	0.90683	neg	patient not included in analysis	patient not included in analysis	patient not included in analysis	patient not included in analysis
UPN074	no	M4	Other	KMT2Ar	KMT2A::MLLT10	Not listed	no	no	no	not applicable	AML-BFM 2012 Registry	HR	HR	No	alive in 1.CR	4.4	yes	DNA level (qPCR)	_	≤ 1.0E-4	yes	not applicable	neg	neg	below	below	below	neg
UPN075	no	M4	Other	CEBPAdouble-mut	CEBPA c.937_939del	Not listed	no	no	no	not applicable	AML-BFM 2012 Registry	IR	HR	Yes - clinician's decision	alive in 1.CR	4.46849	yes	DNA level (qPCR)	_	5.0E-4	yes	not applicable	0.0475405	0.0436925	above	above	above	pos
UPN076	no	M2	Other	RUNX1::RUNX1T1	RUNX1::RUNX1T1	Not listed	no	no	no	not applicable	AML-BFM 2012 Registry	SR	SR	No	alive in 1.CR	4.2411	yes	DNA level (qPCR)	_	≤ 1.0E-4	yes	not applicable	0.00285	0.00597	patient not included in analysis	patient not included in analysis	patient not included in analysis	patient not included in analysis
UPN077	no	M5	Other	KMT2Ar	KMT2A::MLLT10	Not listed	no	no	no	not applicable	AML-BFM 2012 Registry	HR	HR	No	alive in 1.CR	4.12877	yes	DNA level (qPCR)	_	≤ 1.0E-4	yes	not applicable	pos-NQ	neg	below	below	below	neg
UPN078	no	M1	Other	NUP98::NSD1	NUP98::NSD1	Not listed	yes	no	no	not applicable	AML-BFM 2012 Registry	HR	HR	No	alive in 1.CR	4.19452	yes	RNA level (qPCR)	_	≤ 1.0E-4	yes	not applicable	0.656	0.00562	above	above	above	pos
UPN079	no	M5	Complex	KMT2Ar	KMT2A::MLLT10	Not listed	no	no	yes	no	AML-BFM 2012 Registry	HR	HR	No	died	0.747945	yes	DNA level (qPCR)	_	≤ 1.0E-4	yes	not applicable	0.535	0.00283	above	above	above	pos
UPN080	no	M1	NA	NPM1mut	NPM1 c.863_864insCATG	Not listed	yes	no	no	not applicable	CPKC412A2218 trial	not applicable	not applicable	not applicable	relapsed, alive in 2.CR	1.26849	yes	DNA level (qPCR)	FLT3-ITD (DNA level, qPCR)	≤ 1.0E-4	yes	yes	0.00543	no data	patient not included in analysis	patient not included in analysis	patient not included in analysis	patient not included in analysis
UPN081	no	M5	Other	KAT6Ar	KAT6A::LEUTX	Not listed	no	no	yes	Yes	AML-BFM 2012 Registry	IR	IR	No	died (early death)	0	no - early death	not applicable	not applicable	not applicable	not applicable	not applicable	not applicable	not applicable	not applicable	not applicable	not applicable	not applicable
UPN082	no	M4	Complex	KAT6Ar	KAT6A::CREBBP	Not listed	no	no	yes	no*	AML-BFM 2012 Registry	HR	IR	No @	relapsed, alive in 2.CR	0.893151	yes	DNA level (qPCR)	_	≤ 1.0E-4	yes	yes	pos-NQ	neg	below	below	below	neg
UPN083	no	M3	Other	PML::RARA	PML::RARA	Not listed	no	NA	no	not applicable	AML-BFM 2012 Registry Amended	not applicable	not applicable	not applicable	alive in 1.CR	3.50137	yes	DNA level (qPCR)	_	≤ 1.0E-4	no	not applicable	0.948747	0.0186	patient not included in analysis	patient not included in analysis	patient not included in analysis	patient not included in analysis
UPN084	no	M4	Other	CBFB::MYH11	CBFB::MYH11	Not listed	no	no	no	not applicable	AML-BFM 2012 Registry	SR	SR	No	alive in 1.CR	3.2411	yes	DNA level (qPCR)	_	≤ 1.0E-4	yes	not applicable	0.00284232	0.00401562	patient not included in analysis	patient not included in analysis	patient not included in analysis	patient not included in analysis
UPN085	no	M5	Other	KMT2Ar	KMT2A::PRPF19	Not listed	no	no	yes	no*	AML-BFM 2012 Registry	IR	IR	No	relapsed, alive in 2.CR	0.745205	yes	DNA level (qPCR)	_	≤ 1.0E-4	yes	no	0.0229	pos-NQ	above	above	below	pos
UPN086	no	M1	NA	CEBPAdouble-mut	CEBPA c.917_934dup	Not listed	no	no	no	not applicable	AML-BFM 2012 Registry	IR	IR	No	alive in 1.CR	3.36164	yes	DNA level (qPCR)	_	≤ 1.0E-4	yes	not applicable	0.00742511	0.00126182	above	below	above	pos
UPN087	no	M2	Normal	CEBPAdouble-mut	CEBPA c.933_935dup	Not listed	no	no	no	not applicable	AML-BFM 2012 Registry	SR	SR	No	alive in 1.CR	2.99178	yes	DNA level (qPCR)	_	≤ 1.0E-4	yes	not applicable	0.0773438	0.000451524	patient not included in analysis	patient not included in analysis	patient not included in analysis	patient not included in analysis
UPN088	yes	M7	Other	GATA1mut	GATA1 c.196_203del	Not listed	no	NA	no	not applicable	ML-DS 2006	not applicable	not applicable	not applicable	alive in 1.CR	3.26301	yes	DNA level (qPCR)	_	≤ 1.0E-4	no	not applicable	neg	neg	patient not included in analysis	patient not included in analysis	patient not included in analysis	patient not included in analysis
UPN089	no	M4	Other	UBTFmut	UBTF c.1335_1336ins78	Not listed	yes	yes	yes	not applicable	AML-BFM 2012 Registry	HR	HR	No	alive in 1.CR	3.29589	yes	DNA level (qPCR)	WT1m (DNA level, qPCR), FLT3-ITD (DNA level, qPCR)	≤ 1.0E-4	yes	not applicable	0.00210377	0.00421429	above	below	above	pos
UPN090	no	M4eo	Other	CBFB::MYH11	CBFB::MYH11	Not listed	no	no	no	not applicable	AML-BFM 2012 Registry	SR	SR	No	alive in 1.CR	3.08219	yes	DNA level (qPCR)	_	≤ 1.0E-4	yes	not applicable	0.00187543	pos-NQ	patient not included in analysis	patient not included in analysis	patient not included in analysis	patient not included in analysis
UPN091	no	M0	Monosomy 7	RUNX1mut	RUNX1 c.720_733del p.(P240fs) 60%	NF1 p.(T676fs) 100%, ASXL1 p.(S47>RS) 7%, ASXL1 p.(Q5_K6del) 5%	no	no	yes	not applicable	AML-BFM 2012 Registry	HR	HR	No	alive in 1.CR	3.19178	yes	DNA level (NGS)	_	≤ 1.0E-4	yes	not applicable	0.00055	neg	below	below	below	neg
UPN092	no	M2	Other	RUNX1::RUNX1T1	RUNX1::RUNX1T1	Not listed	no	no	no	not applicable	AML-BFM 2012 Registry	SR	SR	No	alive in 1.CR	2.31781	yes	DNA level (qPCR)	_	≤ 1.0E-4	yes	not applicable	0.00464285	0.00117827	patient not included in analysis	patient not included in analysis	patient not included in analysis	patient not included in analysis
UPN093	no	M3	Complex	PML::RARA	PML::RARA	Not listed	no	no	no	not applicable	AML-BFM 2012 Registry Amended	not applicable	not applicable	not applicable	alive in 1.CR	2.93425	yes	DNA level (qPCR)	_	≤ 1.0E-4	yes	not applicable	1.55805	0.0233291	patient not included in analysis	patient not included in analysis	patient not included in analysis	patient not included in analysis
UPN094	no	M2	Normal	CEBPAdouble-mut	CEBPA c.917_934dup	Not listed	no	no	no	not applicable	AML-BFM 2012 Registry	SR	SR	No	alive in 1.CR	3.10685	yes	DNA level (qPCR)	_	≤ 1.0E-4	yes	not applicable	0.000460714	pos-NQ	patient not included in analysis	patient not included in analysis	patient not included in analysis	patient not included in analysis
UPN095	no	M5	Complex	KMT2Ar	KMT2A::MLLT3	Not listed	no	no	no	not applicable	AML-BFM 2012 Registry	IR	IR	No	relapsed, alive in 2.CR	0.550685	yes	DNA level (qPCR)	_	≤ 1.0E-4	yes	yes	pos-NQ	pos-NQ	below	below	below	pos
UPN096	no	M5	Other	KMT2Ar	KMT2A::MLLT10	Not listed	no	no	no	not applicable	AML-BFM 2012 Registry	HR	HR	No	died	1.57534	yes	DNA level (qPCR)	_	≤ 1.0E-4	yes	not applicable	neg	neg	below	below	below	neg
UPN097	no	M2	NA	UBTFmut	UBTF c.1332_1333ins51	Not listed	yes	yes	yes	not applicable	AML-BFM 2012 Registry	HR	HR	No	alive in 1.CR	2.81918	yes	DNA level (qPCR)	WT1m (DNA level, qPCR)	≤ 1.0E-4	yes	not applicable	0.534815	0.0112205	above	above	above	pos
UPN098	no	M5	Complex	KMT2Ar	KMT2A::ELL	Not listed	no	no	yes	no	AML-BFM 2012 Registry	IR	IR	No	alive in 1.CR	2.86027	yes	DNA level (qPCR)	_	≤ 1.0E-4	yes	not applicable	pos-NQ	neg	below	below	below	neg
UPN099	no	M2	NA	RUNX1::RUNX1T1	RUNX1::RUNX1T1	Not listed	no	NA	no	not applicable	AML-BFM 2012 Registry	SR	SR	No	alive in 1.CR	2.8274	yes	DNA level (qPCR)	_	≤ 1.0E-4	yes	not applicable	0.0011319	2.11712e-05	patient not included in analysis	patient not included in analysis	patient not included in analysis	patient not included in analysis
UPN100	yes	M7	Other	GATA1mut	GATA1 c.62dup	Not listed	NA	NA	no	not applicable	ML-DS 2006	not applicable	not applicable	not applicable	alive in 1.CR	2.51507	yes	DNA level (qPCR)	_	5.0E-4	no	not applicable	neg	neg	patient not included in analysis	patient not included in analysis	patient not included in analysis	patient not included in analysis
UPN101	yes	M7	Other	GATA1mut	GATA1 c.90_91del	Not listed	NA	NA	no	not applicable	ML-DS 2006	not applicable	not applicable	not applicable	alive in 1.CR	2.69041	yes	DNA level (qPCR)	_	5.0E-4	no	not applicable	pos-NQ	neg	patient not included in analysis	patient not included in analysis	patient not included in analysis	patient not included in analysis
UPN102	yes	M7	Complex	GATA1mut	GATA1 c.1_220del	Not listed	no	no	yes	not applicable	ML-DS 2006	not applicable	not applicable	not applicable	alive in 1.CR	2.30411	yes	DNA level (qPCR)	_	≤ 1.0E-4	yes	not applicable	0.000292	neg	patient not included in analysis	patient not included in analysis	patient not included in analysis	patient not included in analysis
UPN103	yes	M7	Other	GATA1mut	GATA1 c.219A>G	Not listed	NA	NA	no	not applicable	ML-DS 2006	not applicable	not applicable	not applicable	alive in 1.CR	2.29863	no - insufficiently sensitive target detection	not applicable	not applicable	not applicable	not applicable	not applicable	not applicable	not applicable	not applicable	not applicable	not applicable	not applicable
UPN104	no	M5	NA	KMT2Ar	KMT2A::SEPT9	Not listed	no	no	yes	Yes	AML-BFM 2012 Registry	IR	IR	No	relapsed, died	0.158904	yes	DNA level (qPCR)	_	≤ 1.0E-4	no	molecular remission not achieved before relapse	0.00384	0.613	above	below	above	pos
UPN105	no	M5	Complex	_	_	FLT3-ITD, KIT p.(R956Q) 51%, KRAS p.(G12D) 44%	yes	no	yes	not applicable	AML-BFM 2012 Registry	HR	HR	No	alive in 1.CR	2.54795	yes	no primary aberration found	FLT3-ITD (DNA level, qPCR)	≤ 1.0E-4	yes	not applicable	0.000535	neg	below	below	below	neg
UPN106	no	M5	Complex	KMT2Ar	KMT2A::MLLT10	Not listed	no	no	no	not applicable	AML-BFM 2012 Registry	HR	HR	No	relapsed, died	0.739726	yes	DNA level (qPCR)	_	≤ 1.0E-4	yes	yes	0.00516	pos-NQ	above	below	below	pos
UPN107	no	M3	NA	PML::RARA	PML::RARA	Not listed	yes	yes	no	not applicable	AML-BFM 2012 Registry Amended	not applicable	not applicable	not applicable	alive in 1.CR	1.95342	yes	DNA level (qPCR)	_	≤ 1.0E-4	no	not applicable	0.00315263	pos-NQ	patient not included in analysis	patient not included in analysis	patient not included in analysis	patient not included in analysis
UPN108	no	M5	Other	KMT2Ar	KMT2A::ELL	Not listed	no	no	yes	Yes	AML-BFM 2012 Registry	IR	HR	Yes - clinician's decision	alive in 1.CR	2.20822	yes	DNA level (qPCR)	_	≤ 1.0E-4	yes	not applicable	0.00253	0.00359	above	below	above	pos
UPN109	no	M2	NA	RUNX1::RUNX1T1	RUNX1::RUNX1T1	Not listed	no	no	no	not applicable	AML-BFM 2012 Registry	SR	SR	No	alive in 1.CR	1.92055	yes	DNA level (qPCR)	_	≤ 1.0E-4	yes	not applicable	pos-NQ	pos-NQ	patient not included in analysis	patient not included in analysis	patient not included in analysis	patient not included in analysis
UPN110	no	M4	Complex	SFPQ::ZFP36L2	SFPQ::ZFP36L2	NOTCH1 p.(D2531Rfs) 40%, PTPN11 p.(A72V) 41%, NRAS p.(G13D) 7%	no	no	yes	no	AML-BFM 2012 Registry	HR	IR	Yes - clinician's decision	relapsed, died	0.542466	yes	Primary aberration not used as a target	TCRD rearrangement (DNA level, qPCR)	≤ 1.0E-4	yes	yes	0.000842	pos-NQ	below	below	below	pos
UPN111	no	M5	Complex	KMT2Ar	KMT2A::MLLT3	Not listed	no	no	no	not applicable	AML-BFM 2012 Registry	IR	IR	No	alive in 1.CR	2.03562	yes	DNA level (qPCR)	_	≤ 1.0E-4	yes	not applicable	neg	neg	below	below	below	neg
UPN112	no	M2	Normal	NPM1mut	NPM1 c.863_864insTATG	Not listed	no	yes	no	not applicable	AML-BFM 2012 Registry	SR	SR	No	alive in 1.CR	2.02192	yes	DNA level (qPCR)	_	≤ 1.0E-4	yes	not applicable	0.000563	pos-NQ	patient not included in analysis	patient not included in analysis	patient not included in analysis	patient not included in analysis
UPN113	no	M2	Normal	CEBPAdouble-mut	CEBPA c.916_924dup	Not listed	no	no	no	not applicable	AML-BFM 2012 Registry	SR	SR	No	alive in 1.CR	1.8	yes	DNA level (qPCR)	_	≤ 1.0E-4	yes	not applicable	0.00511	pos-NQ	patient not included in analysis	patient not included in analysis	patient not included in analysis	patient not included in analysis
UPN114	no	M4	Other	KMT2Ar	KMT2A::MLLT3	Not listed	no	no	no	not applicable	AML-BFM 2012 Registry	IR	IR	No	alive in 1.CR	1.79178	yes	DNA level (qPCR)	_	≤ 1.0E-4	yes	not applicable	neg	neg	below	below	below	neg
UPN115	yes	M6/M7	Normal	GATA1mut	GATA1 c.189_190insGTGCCTACTAC	Not listed	no	no	no	not applicable	ML-DS 2006	not applicable	not applicable	not applicable	alive in 1.CR	1.52603	yes	DNA level (qPCR)	_	≤ 1.0E-4	yes	not applicable	neg	neg	patient not included in analysis	patient not included in analysis	patient not included in analysis	patient not included in analysis
UPN116	no	M2	Normal	NPM1mut	NPM1 c.863_864insCCTG	Not listed	no	no	no	not applicable	AML-BFM 2012 Registry	SR	SR	No	alive in 1.CR	1.71233	yes	DNA level (qPCR)	_	≤ 1.0E-4	yes	not applicable	pos-NQ	pos-NQ	patient not included in analysis	patient not included in analysis	patient not included in analysis	patient not included in analysis
UPN117	yes	M7	NA	GATA1mut	GATA1 c.3G>T	Not listed	no	no	no	not applicable	ML-DS 2006	not applicable	not applicable	not applicable	alive in 1.CR	1.60274	no - insufficiently sensitive target detection	not applicable	not applicable	not applicable	not applicable	not applicable	not applicable	not applicable	not applicable	not applicable	not applicable	not applicable
UPN118	no	M2	NA	RUNX1::RUNX1T1	RUNX1::RUNX1T1	Not listed	no	no	no	not applicable	AML-BFM 2012 Registry	SR	SR	No	alive in 1.CR	1.56986	yes	DNA level (qPCR)	_	≤ 1.0E-4	no	not applicable	0.000219	0.000747	patient not included in analysis	patient not included in analysis	patient not included in analysis	patient not included in analysis
UPN119	yes	M7	NA	GATA1mut	GATA1 c.202_220+37del	Not listed	no	no	no	not applicable	ML-DS 2006	not applicable	not applicable	not applicable	alive in 1.CR	1.69315	yes	DNA level (qPCR)	_	≤ 1.0E-4	yes	not applicable	neg	neg	patient not included in analysis	patient not included in analysis	patient not included in analysis	patient not included in analysis
UPN120	yes	M7	NA	GATA1mut	GATA1 c.98dup	Not listed	no	no	no	not applicable	ML-DS 2006	not applicable	not applicable	not applicable	alive in 1.CR	1.51233	no - insufficiently sensitive target detection	not applicable	not applicable	not applicable	not applicable	not applicable	not applicable	not applicable	not applicable	not applicable	not applicable	not applicable
UPN121	no	M5	NA	KMT2Ar	KMT2A::AFDN	Not listed	no	no	no	not applicable	AML-BFM 2012 Registry	HR	HR	No	relapsed, died	0.243836	yes	DNA level (qPCR)	_	≤ 1.0E-4	no	molecular remission not achieved before relapse	0.00359	0.000988	above	below	below	pos
UPN122	no	M5	NA	KMT2Ar	KMT2A::MLLT11	Not listed	no	no	no	not applicable	AML-BFM 2012 Registry	SR	SR	No	alive in 1.CR	1.25753	yes	DNA level (qPCR)	_	≤ 1.0E-4	no	not applicable	0.00256	pos-NQ	patient not included in analysis	patient not included in analysis	patient not included in analysis	patient not included in analysis
UPN123	no	M2	NA	RUNX1::RUNX1T1	RUNX1::RUNX1T1	Not listed	no	yes	no	not applicable	AML-BFM 2012 Registry	SR	SR	No	alive in 1.CR	1.18356	yes	DNA level (qPCR)	_	≤ 1.0E-4	no	not applicable	0.000853	pos-NQ	patient not included in analysis	patient not included in analysis	patient not included in analysis	patient not included in analysis
UPN124	no	M1	NA	CEBPAdouble-mut	CEBPA c.888_959dup	Not listed	no	yes	no	not applicable	AML-BFM 2012 Registry	SR	SR	No	alive in 1.CR	1.09041	yes	DNA level (qPCR)	_	≤ 1.0E-4	no	not applicable	0.00242	pos-NQ	patient not included in analysis	patient not included in analysis	patient not included in analysis	patient not included in analysis
UPN125	yes	M7	NA	GATA1mut	GATA1 c.158_171dup	Not listed	no	NA	no	not applicable	ML-DS 2006	not applicable	not applicable	not applicable	alive in 1.CR	1.08219	yes	DNA level (qPCR)	_	5.0E-4	no	not applicable	neg	neg	patient not included in analysis	patient not included in analysis	patient not included in analysis	patient not included in analysis
UPN126	no	M6/M7	NA	ZEB2::RUNX1	ZEB2::RUNX1	JAK2 p.(V617I) 8%	no	no	yes	no	AML-BFM 2012 Registry	IR	IR	No	alive in 1.CR	0.99726	yes	RNA level (qPCR)	_	≤ 1.0E-4	no	not applicable	pos-NQ	neg	below	below	below	neg
UPN127	no	M4	NA	CEBPAbzip-mut	CEBPA c.908_919dup	Not listed	no	no	no	not applicable	AML-BFM 2012 Registry	SR	SR	No	alive in 1.CR	0.841096	yes	DNA level (NGS)	_	≤ 1.0E-4	no	not applicable	0.0013	0.00046	patient not included in analysis	patient not included in analysis	patient not included in analysis	patient not included in analysis
UPN128	no	M4	NA	DEK::NUP214	DEK::NUP214	Not listed	yes	no	no	not applicable	AML-BFM 2012 Registry	HR	HR	No	alive in 1.CR	0.915068	yes	DNA level (qPCR)	_	≤ 1.0E-4	no	not applicable	0.254	pos-NQ	above	above	below	pos
UPN129	no	M4	NA	KAT6Ar	KAT6A::CREBBP	Not listed	no	no	yes	Yes	AML-BFM 2012 Registry	IR	IR	No	alive in 1.CR	0.720548	yes	DNA level (qPCR)	_	≤ 1.0E-4	no	not applicable	pos-NQ	neg	below	below	below	neg
UPN130	no	M3	NA	PML::RARA	PML::RARA	Not listed	yes	no	no	not applicable	ICC APL study 02	not applicable	not applicable	not applicable	alive in 1.CR	0.791781	yes	DNA level (qPCR)	_	≤ 1.0E-4	no	not applicable	0.215	time point not yet reached	patient not included in analysis	patient not included in analysis	patient not included in analysis	patient not included in analysis
UPN131	no	M3	NA	PML::RARA	PML::RARA	Not listed	yes	no	no	not applicable	ICC APL study 02	not applicable	not applicable	not applicable	alive in 1.CR	0.794521	yes	DNA level (qPCR)	_	≤ 1.0E-4	no	not applicable	0.000164	time point not yet reached	patient not included in analysis	patient not included in analysis	patient not included in analysis	patient not included in analysis
UPN132	no	M5	NA	KMT2Ar	KMT2A::MLLT3	Not listed	no	no	no	not applicable	AML-BFM 2012 Registry	IR	HR	Yes - clinician's decision	relapsed, died	0.646575	yes	DNA level (qPCR)	_	≤ 1.0E-4	yes	yes	0.02	pos-NQ	above	above	below	pos
UPN133	no	M1	NA	UBTFmut	UBTF c.1334_1335ins48	Not listed	no	yes	yes	not applicable	AML-BFM 2012 Registry	IR	HR	Yes - poor d28 response	died	0	yes	DNA level (qPCR)	_	≤ 1.0E-4	no	not applicable	0.836	0.0252	above	above	above	pos
* Additional genetic aberrations are listed only for patients with A) no known primary aberrations, B) novel (presumably) primary aberrations, C) (presumably) primary aberrations that have been seen only sporadically to date, and D) RUNX1 mutations that may occur as secondary aberrations accompanying known primary aberrations. We list all aberrations found in these patients to demonstrate the abs…
pos-NQ, positive non-quantifiable; neg - negative
